# Supplementary material for: Family Member and Healthcare Provider Perceptions of Factors Influencing Undernutrition Among Infants and Young Children in South Asia: A Systematic Review of Qualitative Studies
Source: Nutrients. 2026 Feb 27;18(5):776. doi: 10.3390/nu18050776 (PMC12986657; doi:10.3390/nu18050776)
Supplement: Supplementary file 1 [file nutrients-18-00776-s001.zip]

Archive with 2 entries (2 files):
- nutrients-4109753-Supplementary file 1.pdf
- nutrients-4109753-Supplementary file 2.pdf
